# Supplementary material for: Rapid Identification of Benign Gallbladder Diseases Using Serum Surface-Enhanced Raman Spectroscopy Combined with Multivariate Statistical Analysis
Source: Diagnostics (Basel). 2023 Feb 8;13(4):619. doi: 10.3390/diagnostics13040619 (PMC9955438; doi:10.3390/diagnostics13040619)
Supplement: Supplementary file 1 [file diagnostics-13-00619-s001.zip]

Archive with 1 entries (1 files):
- diagnostics-2131894-supplementary.pdf
